# Supplementary material for: The chloroplast genome of black pepper (Piper nigrum L.) and its comparative analysis with related Piper species
Source: Front Plant Sci. 2023 Jan 12;13:1095781. doi: 10.3389/fpls.2022.1095781 (PMC9878596; doi:10.3389/fpls.2022.1095781)
Supplement: Supplementary file 2 [file Table_2.xlsx]

## Sheet: Sheet1
GenBank accession numbers of 37 chloroplast genomes used for phylogenetic analyses
NCBI Accession No.	Species name
NC_010093.1	Acorusame americanus
NC_005086.1	Amborella trichopoda
NC_000932.1	Arabidopsis thaliana
NC_009599.1	Buxus microphylla
NC_037504.1	Calycanthus chinensis
NC_026565.1	Chloranthus japonicus
NC_008334.1	Citrus sinensis
NC_008535.1	Coffea arabica
NC_007144.1	Cucumis sativus
NC_020319.1	Cycas revoluta
NC_008325.1	Daucus carota
NC_024170.1	Dioscorea rotundata
NC_008456.1	Drimys granadensis
NC_014570.1	Eucalyptus grandis
NC_016986.1	Ginkgo biloba
NC_007944.1	Gossypium hirsutum
NC_007977.1	Helianthus annuus
NC_008590.1	Hordeum vulgare
NC_034685.1	Illicium floridanum
NC_030504.1	Liriodendron chinensis
NC_002694.1	Lotus japonicus
KP939360.1	Morus notabilis
NC_001879.2	Nicotiana tabacum
NC_001320.1	Oryza sativa
NC_034285.1	Passiflora edulis
NC_034285.1	Pelargonium spinosum
NC_035069.1	Pinus sylvestris
NC_034697.1	Piper auritum
NC_008457.1	Piper cenocladum
NC_027941.1	Piper kadsura
NC_034692.1	Piper nigrum
NC_036976.1	Ranunculus repens
NC_007898.3	Solanum lycopersicum
NC_002202.1	Spinacia oleracea
NC_007957.1	Vitis vinifera
NC_032711.1	Yucca brevifolia
NC_001666.2	Zea mays

## Sheet: Sheet2
List of 58 protein coding genes used for phylogenetic analyses
atpA
atpB
atpE
atpF
atpH
atpI
ccsA
cemA
clpP
matk
petA
petB
petD
petG
petL
petN
psaA
psaB
psaC
psaI
psaJ
psbA
psbV
psbC
psbD
psbE
psbF
psbH
psbI
psbJ
psbK
psbL
psbN
psbT
rbcL
rpl14
rpl16
rpl20
rpl32
rpl33
rpl36
rpoA
rpoB
rpoC1
rpoC2
rps2
rps3
rps4
rps7
rps8
rps11
rps12
rps14
rps15
rps18
rps19
ycf3
ycf4
